# Supplementary material for: Amyloid-β (25-35) Modulates the Expression of GirK and KCNQ Channel Genes in the Hippocampus
Source: PLoS One. 2015 Jul 28;10(7):e0134385. doi: 10.1371/journal.pone.0134385 (PMC4517786; doi:10.1371/journal.pone.0134385)
Supplement: S1 Table — (XLSX) [file pone.0134385.s001.xlsx]

## Sheet: GeneDetails_20150210
Details and primers of target and reference genes.
Gene Symbol	IUPHAR/BPS; Previous and Unofficial Names	Title	Gene ID*		Chromosomal Localization	Primers reference Applied Biosystems
Grin1	GluN1; NR1, NMDAR1, NMDA-R1; GluRzeta1	glutamate receptor, ionotropic, NMDA 1	455	;24408	3p13	Rn01436038_m1
Grin2a	GluN2A; NR2A, NMDAR2A, GluRepsilon1	glutamate receptor, ionotropic, NMDA 2A	456	;24409	10q11	Rn00561341_m1
Grin2b	GluN2B; NMDAR2B, GluRepsilon2, NR2B	glutamate receptor, ionotropic, NMDA 2B	457	;24410	4q43	Rn00680474_m1
Gria1	GluA1; GluRA, HBGR1, gluR-1, Glr1, HIPA1	glutamate receptor, ionotropic, AMPA 1	444	;50592	10	Rn00709588_m1
Gria2	GluA2; GluR2, GluRB, HBGR2,GluR-K2	glutamate receptor, ionotropic, AMPA 2	445	;29627	2q33	Rn00568514_m1
Grm1	mGlu1; GPRC1A,wobl, MGLUR1, SCAR13, PPP1R85	glutamate receptor, metabotropic 1	289	;24414	1p13	Rn00566625_m1
Grm5	mGlu5; mGluR5,GPRC1E, MGLUR5, PPP1R86	glutamate receptor, metabotropic 5	293	;24418	1q32	Rn00566628_m1
Chrm1	M1; M1R; HM1,Chrm-1	cholinergic receptor, muscarinic 1	13	;25229	1q43-q51	Rn00589936_s1
Kcnq2	Kv7.2; Kcnq2, BFNC, EBN1, ENB1, HNSPC , KCNA11, KvLQT2, KQT2	potassium voltage-gated channel, KQT-like subfamily, 2	561	;170848	3q43	Rn00591249_m1
Kcnq3	Kv7.3, Kcnq3; EBN2, KvLQT3, BFNC2	potassium voltage-gated channel, KQT-like subfamily, 3	562	;29682	7q33	Rn00580995_m1
Kcnq5	Kv7.5, Kcnq5; Kcnq5l	potassium voltage-gated channel, KQT-like subfamily, 5	564	;259273	9q13	Rn01512013_m1
Gabbr1	GabaB1; GABABR1,GPRC3A, GABABR1, GB1	gamma-aminobutyric acid (GABA) B receptor 1	240	;81657	20p12	Rn00578911_m1
Gabbr2	GabaB2; GABABR2,GABABR2,HG20, GPR51, GPRC3B	gamma-aminobutyric acid (GABA) B receptor 2	241	;83633	5q22	Rn00582550_m1
Kcnj3	Kir3.1, Girk1; Kcnf3, KGA	potassium inwardly-rectifying channel, subfamily J, 3	434	;50599	3q31-q35	Rn00434617_m1
Kcnj6	Kir3.2, Girk2; BIR1, KATP2, KCNJ7	potassium inwardly-rectifying channel, subfamily J, 6	435	;25743	11q11	Rn00755103_m1
Kcnj9	Kir3.3, Girk3	potassium inwardly-rectifying channel, subfamily J, 9	436	;116560	13q24	Rn00671783_m1
Kcnj5	Kir3.4, Girk4; CIR, KATP1, Kir3.4, LQT13, IKACh	potassium inwardly-rectifying channel, subfamily J, 5	437	;29713	8q21	Rn01789221_mH
Actb	actx, β-cytoplasmic actin	actin, beta	81822		12p11	Rn00667869_m1
Gapdh	gapdh, GAPD; Gapd; BARS-38	glyceraldehyde-3-phosphate dehydrogenase	24383		4q42	Rn01775763_g1
Ppia	CYCA, CyP-A	peptidylprolyl isomerase A (cyclophilin A)	25518		14q21	Rn00690933_m1
Arc	Arg3.1, rg3.1	activity-regulated cytoskeleton-associated protein	54323		7q34	Rn00571208_g1
* Accession Numbers; Gene ID: Identification Number of gene database IUPHAR/BPS Guide to PHARMACOLOGY; NCBI (National Center for Biotechnology Information, GeneBank). Accessed on 10/02/2015.
